# Supplementary material for: Comprehensive Genomic Profiling of EBV-Positive Diffuse Large B-cell Lymphoma and the Expression and Clinicopathological Correlations of Some Related Genes
Source: Front Oncol. 2019 Jul 25;9:683. doi: 10.3389/fonc.2019.00683 (PMC6669985; doi:10.3389/fonc.2019.00683)
Supplement: Supplementary file 1 [file Table_1.XLSX]

## Sheet: Supplementary Table 1
Lymphoma-related 64 Gene Panel
BCL2	BCL6	CCND1	MYC	IGHD	IGHJ	ALK
CDKN2B	AIM1	ATG5	B2M	CARD11	CD58	BCOR
CREBBP	DDX3X	DNMT3A	DNMT3B	EP300	EZH2	IDH2
TET2	STAT3	STST6	TCF3	CXCR4	CD79A	CD79B
CTNNB1	FAS	TP53	FOXO1	FOXO3	IRF4	ITPKB
MET	KIT	PDGFRA	ID3	KRAS	NRAS	GNA13
MFHAS1	FYN	MYD88	NOTCH1	NOTCH2	SPI1	PIM1
PTEN	RHOA	SOCS1	TNFAIP3	TNFRSF14	XPO1	ST5
CDKN2A	BRAF	KMT2D	CIITA	KIR3DL2	MEF2B	PRDM1
KIR2DL4

## Sheet: Supplementary Table 2
Clinicopathological features of 15 sequencing cases
Characteristics	EBV(+)	EBV(-)
	(N=9)	(N=6)
Gender
Female	4	3
Male	5	3
Age
<60	3	2
≥60	6	4
LDH
Normal	4	1
Elevated	5	5
B symptoms
Absent	6	5
Present	3	1
Subtype
ABC	5	5
GCB	4	1
Ann Arbor Stage
I-II	3	3
III-IV	6	3
Location
Nodal	6	4
Extranodal	3	2
Soft tissue	0	1
Gastric	1	1
Colon	1	0
Tonsil	1	0
IPI score
Low-risk group	3	1
Median-risk group	5	4
High-risk group	1	1
Survival Time(month)
Median	16	22.5
Range	4-27	10-28

## Sheet: Supplementary Table 3
Identification of gene mutations among EBV+/- DLBCL patients
Gene	EBV(+)(n=9)		EBV(-)(n=6)
	Number of mutations	Number of patients(%)	Number of mutations	Number of patients(%)
MYC	13	3(33.3%)	0	0
RHOA	3	3(33.4%)	0	0
PIM1	5	2(22.2%)	3	2(33.3%)
ID3	3	2(22.3%)	0	0
MEF2B	3	2(22.4%)	1	1(16.7%)
MYD88	2	2(22.5%)	1	1(16.8%)
FOXO1	2	2(22.6%)	0	0
CD79B	2	2(22.7%)	0	0
EP300	2	1(11.1%)	0	0
TET2	2	1(11.2%)	0	0
KMT2D	1	1(11.3%)	5	4(66.7%)
BCL6	1	1(11.4%)	1	1(16.8%)
CARD11	1	1(11.5%)	1	1(16.9%)
B2M	1	1(11.6%)	0	0
AIM1	1	1(11.7%)	0	0
DDX3X	1	1(11.8%)	0	0
TP53	1	1(11.9%)	0	0
KIR3DL2	1	1(11.10%)	0	0
FAS	1	1(11.11%)	0	0
PRDM1	1	1(11.12%)	0	0
GNA13	1	1(11.13%)	0	0
NOTCH1	1	1(11.14%)	0	0
CREBBP	0	0	3	3(50.0%)
TNFAIP3	0	0	2	2(33.3%)
BCL2	0	0	2	2(33.3%)
SOCS1	0	0	2	1(16.9%)
CCND1	0	0	1	1(16.10%)
STAT6	0	0	1	1(16.11%)
EZH2	0	0	1	1(16.12%)
ITPKB	0	0	1	1(16.13%)
NOTCH2	0	0	1	1(16.14%)
CIITA	0	0	1	1(16.15%)
MFHAS1	0	0	1	1(16.16%)

## Sheet: Supplementary Table 4
Signaling pathway distribution among mutated genes
Signaling Pathway	Number	Gene	Frequency
NF-κB	10	PIM1	5
		MYD88	2
		DDX3X	1
		PRDM1	1
		CARD11	1
Apoptosis/Cell Cycle	22	MYC	13
		RHOA	3
		GNA13	1
		FOXO1	2
		BCL6	1
		FAS	1
		TP53	1
Epigenetic Regulation	7	KMT2D	1
		EP300	2
		TET2	2
		MEF2B	2
B-Cell Receptor	5	CD79B	2
		ID3	3
NOTCH	1	NOTCH1	1
Immunity	2	KIR3DL2	1
		B2M	1
Others	1	AIM1	1

## Sheet: Supplementary Table 5
Analysis of Gene Mutation Status with Prognostic Indicators
Gene Mutation Status	mPFS（months）	P value	mOS（months）	P' value
PIM1		0.611		0.793
mutation	16		17
no mutation	14		17
CD79B		0.814		0.961
mutation	14		16
no mutation	15		17
MYD88		0.249		0.221
mutation	9		12
no mutation	18		19
MEF2B		0.346		0.415
mutation	10		13
no mutation	17		18
MYC		0.756		0.358
mutation	16		21
no mutation	14		15
ID3		0.301		0.415
mutation	8		13
no mutation	16		19
FOXO1		0.732		0.793
mutation	16		18
no mutation	13		17
RHOA		0.023		0.039
mutation	23		27
no mutation	8		12

## Sheet: Supplementary Table 6
Analysis of MYC Mutation Status with Clinical Characteristics
Characteristics	MYC Status		P value
	Mutaion (N=3)	No mutation (N=6)
Gender			0.226
Female	2	1
Male	1	5
Age			0.595
<60	1	3
≥60	2	3
LDH			0.405
Normal	2	2
Elevated	1	4
B symptoms			0.774
Absent	2	4
Present	1	2
Subtype			0.405
ABC	1	4
GCB	2	2
Ann Arbor Stage			0.762
I-II	1	2
III-IV	2	4
IPI score			0.301
Low-risk group	2	1
Median-risk group	1	4
High-risk group	0	1
Survival Time(month)			0.358
Median	21	15

## Sheet: Supplementary Table 7
Genes mutation with potential targeted therapy
Gene	Recurrent Mutation Sites/Domains	Potantial Therapy
PIM1		PIMi
MYD88	L265P	BTKi
CD79A/B	ITAM domains, CD79B Y196	BTKi, PI3Ki
KMT2D		HDACi
CARD11	Coiled-coil domain	Decrease activity of BTKi, PI3Ki
CD58		PD-1 blockade
GNA13		RHO-mimetics
EZH2	Y646, A682, A692	EZH2i, HDACi
CREBBP	R1446, Y1503, S1680 deletion	HDACi
MYC		BET inhibitors
SOCS1		JAK/STATi
BCL2	Between BH1 and BH3 domains	BH3 mimetics
FOXO1	Exon 1, Forkhead box
EP300		HDACi
NOTCH1/2		NOTCH inhibitors
STAT3	SH2 domain	JAK/STATi
TNFAIP3		Decrease activity of BTKi, PI3Ki
